# Supplementary material for: Redescription of Brochopeltis mjoebergi Verhoeff, 1924 and description of a second Brochopeltis species from Australia (Diplopoda, Polydesmida, Paradoxosomatidae)
Source: Zookeys. 2015 May 18;(504):59–73. doi: 10.3897/zookeys.504.9811 (PMC4443525; doi:10.3897/zookeys.504.9811)
Supplement: XML Treatment for Brochopeltis [file zookeys.504.9811-treatment1.xml]

<!DOCTYPE tp:taxon-treatment
  PUBLIC "-//TaxonX//DTD Taxonomic Treatment Publishing DTD v0 20100105//EN" "tax-treatment-NSO.dtd">
<tp:taxon-treatment xmlns:tp="http://www.plazi.org/taxpub"><tp:treatment-meta><kwd-group><label>Taxon classification</label><kwd><named-content content-type="kingdom">Animalia</named-content></kwd><kwd><named-content content-type="order">Polydesmida</named-content></kwd><kwd><named-content content-type="family">Paradoxosomatidae</named-content></kwd></kwd-group><mixed-citation publication-type="journal"><person-group><name><surname>Mesibov</surname><given-names>Robert</given-names></name></person-group><article-title>Redescription of <italic><tp:taxon-name><tp:taxon-name-part taxon-name-part-type="genus">Brochopeltis</tp:taxon-name-part> <tp:taxon-name-part taxon-name-part-type="species">mjoebergi</tp:taxon-name-part></tp:taxon-name></italic> Verhoeff, 1924 and description of a second <italic><tp:taxon-name><tp:taxon-name-part taxon-name-part-type="genus">Brochopeltis</tp:taxon-name-part></tp:taxon-name></italic> species from Australia (<tp:taxon-name><tp:taxon-name-part taxon-name-part-type="class">Diplopoda</tp:taxon-name-part></tp:taxon-name>, <tp:taxon-name><tp:taxon-name-part taxon-name-part-type="order">Polydesmida</tp:taxon-name-part></tp:taxon-name>, <tp:taxon-name><tp:taxon-name-part taxon-name-part-type="family">Paradoxosomatidae</tp:taxon-name-part></tp:taxon-name>)</article-title><source>Zookeys</source><day>18</day><month>5</month><year>2015</year><volume>2015</volume><issue>504</issue><fpage>59</fpage><lpage>73</lpage><pub-id pub-id-type="doi">10.3897/zookeys.504.9811</pub-id></mixed-citation></tp:treatment-meta><tp:nomenclature><label>Genus</label><tp:taxon-name>
                            <tp:taxon-name-part taxon-name-part-type="genus">Brochopeltis</tp:taxon-name-part>
                        </tp:taxon-name><tp:taxon-authority>Verhoeff, 1924</tp:taxon-authority><tp:nomenclature-citation-list><tp:nomenclature-citation><tp:taxon-name><tp:taxon-name-part taxon-name-part-type="genus">Brochopeltis</tp:taxon-name-part></tp:taxon-name><comment>: <xref ref-type="bibr" rid="B16">Verhoeff 1924</xref>: 32; <xref ref-type="bibr" rid="B17">1932</xref>: 1577, 1605. <xref ref-type="bibr" rid="B1">Attems 1926</xref>: 144; <xref ref-type="bibr" rid="B2">1929</xref>: 261, 266; <xref ref-type="bibr" rid="B3">1931</xref>: 137; <xref ref-type="bibr" rid="B4">1937</xref>: 31, 275. <xref ref-type="bibr" rid="B8">Jeekel 1968</xref>: 20, 27, 30, 126; <xref ref-type="bibr" rid="B9">1971</xref>: 218; <xref ref-type="bibr" rid="B10">1979</xref>: 652, 654. <xref ref-type="bibr" rid="B6">Hoffman 1980</xref>: 166. <xref ref-type="bibr" rid="B7">Humphreys and Shear 1993</xref>: 181. <xref ref-type="bibr" rid="B15">Nguyen and Sierwald 2013</xref>: 1155.</comment></tp:nomenclature-citation></tp:nomenclature-citation-list></tp:nomenclature><tp:treatment-sec sec-type="Type species"><title>Type species.</title><p><italic><tp:taxon-name><tp:taxon-name-part taxon-name-part-type="genus">Brochopeltis</tp:taxon-name-part> <tp:taxon-name-part taxon-name-part-type="species">mjoebergi</tp:taxon-name-part></tp:taxon-name></italic> Verhoeff, 1924, by monotypy.</p></tp:treatment-sec><tp:treatment-sec sec-type="Other assigned species"><title>Other assigned species.</title><p><italic><tp:taxon-name><tp:taxon-name-part taxon-name-part-type="genus">Brochopeltis</tp:taxon-name-part> <tp:taxon-name-part taxon-name-part-type="species">mediolocus</tp:taxon-name-part></tp:taxon-name></italic> sp. n.</p></tp:treatment-sec><ref-list><ref id="B16"><mixed-citation xmlns:xlink="http://www.w3.org/1999/xlink" xlink:type="simple"><person-group><name name-style="western"><surname>Verhoeff</surname><given-names>KW</given-names></name></person-group> (<year>1924</year>) <article-title>Results of Dr. E. Mjöberg’s scientific expeditions to Australia 1910-1913. 34. <tp:taxon-name><tp:taxon-name-part taxon-name-part-type="subphylum">Myriapoda</tp:taxon-name-part></tp:taxon-name>: <tp:taxon-name><tp:taxon-name-part taxon-name-part-type="class">Diplopoda</tp:taxon-name-part></tp:taxon-name>.</article-title> <source>Arkiv för Zoologi</source> <volume>16</volume>(<issue>5</issue>): <fpage>1</fpage>–<lpage>142</lpage>, pls 1-5.</mixed-citation></ref><ref id="B17"><mixed-citation xmlns:xlink="http://www.w3.org/1999/xlink" xlink:type="simple"><person-group><name name-style="western"><surname>Verhoeff</surname><given-names>KW</given-names></name></person-group> (<year>1932</year>) <source>Dr H. G. Bronn’s Klassen und Ordnungen des Tier-Reichs wissentschaftlich dargestellt in Wort und Bild. 5(II)2(7-13). Gliederfüssler: <tp:taxon-name><tp:taxon-name-part taxon-name-part-type="phylum">Arthropoda</tp:taxon-name-part></tp:taxon-name>. Klasse <tp:taxon-name><tp:taxon-name-part taxon-name-part-type="class">Diplopoda</tp:taxon-name-part></tp:taxon-name></source>. <publisher-name>Akademische Verlagsgesellschaft m.b.H.</publisher-name>, <publisher-loc>Leipzig</publisher-loc>, <fpage>1073</fpage>–<lpage>2084</lpage>.</mixed-citation></ref><ref id="B1"><mixed-citation xmlns:xlink="http://www.w3.org/1999/xlink" xlink:type="simple"><person-group><name name-style="western"><surname>Attems</surname><given-names>C</given-names></name></person-group> (<year>1926</year>) <chapter-title>Myriopoda.</chapter-title> In: <person-group><name name-style="western"><surname>Kükenthal</surname><given-names>W</given-names></name><name name-style="western"><surname>Krumbach</surname><given-names>T</given-names></name></person-group> (<role>Eds</role>) <source>Handbuch der Zoologie. Eine Naturgeschichte der Stämme des Tierreiches. 4(1). <tp:taxon-name><tp:taxon-name-part taxon-name-part-type="division">Progoneata</tp:taxon-name-part></tp:taxon-name>, <tp:taxon-name><tp:taxon-name-part taxon-name-part-type="class">Chilopoda</tp:taxon-name-part></tp:taxon-name>, <tp:taxon-name><tp:taxon-name-part taxon-name-part-type="class">Insecta</tp:taxon-name-part></tp:taxon-name> I.</source> <publisher-name>Walter de Gruyter and Co.</publisher-name>, <publisher-loc>Berlin and Leipzig</publisher-loc>, <size units="page">402 pp</size>.</mixed-citation></ref><ref id="B2"><mixed-citation xmlns:xlink="http://www.w3.org/1999/xlink" xlink:type="simple"><person-group><name name-style="western"><surname>Attems</surname><given-names>C</given-names></name></person-group> (<year>1929</year>) <article-title>Diplopoden des Belgischen Congo. I. <tp:taxon-name><tp:taxon-name-part taxon-name-part-type="superfamily">Polydesmoidea</tp:taxon-name-part></tp:taxon-name>.</article-title> <source>Revue de zoologie et de botanique africaines</source> <volume>17</volume>(<issue>3</issue>): <fpage>253</fpage>–<lpage>378</lpage>.</mixed-citation></ref><ref id="B3"><mixed-citation xmlns:xlink="http://www.w3.org/1999/xlink" xlink:type="simple"><person-group><name name-style="western"><surname>Attems</surname><given-names>C</given-names></name></person-group> (<year>1931</year>) <article-title>Die Familie <tp:taxon-name><tp:taxon-name-part taxon-name-part-type="family">Leptodesmidae</tp:taxon-name-part></tp:taxon-name> und andere Polydesmiden.</article-title> <source>Zoologica (Stuttgart)</source> <volume>30</volume>(<issue>3/4</issue>): <fpage>1</fpage>–<lpage>150</lpage>.</mixed-citation></ref><ref id="B4"><mixed-citation xmlns:xlink="http://www.w3.org/1999/xlink" xlink:type="simple"><person-group><name name-style="western"><surname>Attems</surname><given-names>C</given-names></name></person-group> (<year>1937</year>) <article-title><tp:taxon-name><tp:taxon-name-part taxon-name-part-type="subphylum">Myriapoda</tp:taxon-name-part></tp:taxon-name>. 3. <tp:taxon-name><tp:taxon-name-part taxon-name-part-type="superfamily">Polydesmoidea</tp:taxon-name-part></tp:taxon-name>. I. Fam. <tp:taxon-name><tp:taxon-name-part taxon-name-part-type="family">Strongylosomidae</tp:taxon-name-part></tp:taxon-name>.</article-title> <source>Das Tierreich</source> <volume>68</volume>: <size units="page">i–xxii, 1–300</size>.</mixed-citation></ref><ref id="B8"><mixed-citation xmlns:xlink="http://www.w3.org/1999/xlink" xlink:type="simple"><person-group><name name-style="western"><surname>Jeekel</surname><given-names>CAW</given-names></name></person-group> (<year>1968</year>) <source>On the Classification and Geographical Distribution of the Family <tp:taxon-name><tp:taxon-name-part taxon-name-part-type="family">Paradoxosomatidae</tp:taxon-name-part></tp:taxon-name> (<tp:taxon-name><tp:taxon-name-part taxon-name-part-type="class">Diplopoda</tp:taxon-name-part></tp:taxon-name>, <tp:taxon-name><tp:taxon-name-part taxon-name-part-type="order">Polydesmida</tp:taxon-name-part></tp:taxon-name>).</source> <publisher-name>CAW Jeekel</publisher-name>, <publisher-loc>Rotterdam</publisher-loc>, <size units="page">162 pp</size>.</mixed-citation></ref><ref id="B9"><mixed-citation xmlns:xlink="http://www.w3.org/1999/xlink" xlink:type="simple"><person-group><name name-style="western"><surname>Jeekel</surname><given-names>CAW</given-names></name></person-group> (<year>1971</year>) <article-title>Nomenclator generum et familiarum Diplopodorum: a list of the genus and family-group names in the Class <tp:taxon-name><tp:taxon-name-part taxon-name-part-type="class">Diplopoda</tp:taxon-name-part></tp:taxon-name> from the 10th edition of Linnaeus, 1758, to the end of 1957.</article-title> <source>Monografieën van de Nederlandse Entomologische Vereniging</source> <volume>5</volume>: <size units="page">i–xii, 1–412</size>.</mixed-citation></ref><ref id="B10"><mixed-citation xmlns:xlink="http://www.w3.org/1999/xlink" xlink:type="simple"><person-group><name name-style="western"><surname>Jeekel</surname><given-names>CAW</given-names></name></person-group> (<year>1979</year>) <article-title>Notes on the classification of some little-known Australian paradoxosomatid genera (<tp:taxon-name><tp:taxon-name-part taxon-name-part-type="class">Diplopoda</tp:taxon-name-part></tp:taxon-name>, <tp:taxon-name><tp:taxon-name-part taxon-name-part-type="order">Polydesmida</tp:taxon-name-part></tp:taxon-name>).</article-title> <source>Journal of Natural History</source> <volume>13</volume>: <fpage>649</fpage>–<lpage>658</lpage>. doi: <ext-link ext-link-type="doi" xlink:href="10.1080/00222937900770481" xlink:type="simple">10.1080/00222937900770481</ext-link></mixed-citation></ref><ref id="B6"><mixed-citation xmlns:xlink="http://www.w3.org/1999/xlink" xlink:type="simple"><person-group><name name-style="western"><surname>Hoffman</surname><given-names>RL</given-names></name></person-group> (<year>1980</year>) [‘<year>1979</year>’] <source>Classification of the <tp:taxon-name><tp:taxon-name-part taxon-name-part-type="class">Diplopoda</tp:taxon-name-part></tp:taxon-name>.</source> <publisher-name>Muséum d’Histoire Naturelle</publisher-name>, <publisher-loc>Genève</publisher-loc>, <size units="page">237 pp</size>.</mixed-citation></ref><ref id="B7"><mixed-citation xmlns:xlink="http://www.w3.org/1999/xlink" xlink:type="simple"><person-group><name name-style="western"><surname>Humphreys</surname><given-names>WF</given-names></name><name name-style="western"><surname>Shear</surname><given-names>WA</given-names></name></person-group> (<year>1993</year>) <article-title>Troglobitic millipedes (<tp:taxon-name><tp:taxon-name-part taxon-name-part-type="class">Diplopoda</tp:taxon-name-part></tp:taxon-name>: <tp:taxon-name><tp:taxon-name-part taxon-name-part-type="family">Paradoxosomatidae</tp:taxon-name-part></tp:taxon-name>) from semi-arid Cape Range, Western Australia: systematics and biology.</article-title> <source>Invertebrate Taxonomy</source> <volume>7</volume>: <fpage>173</fpage>–<lpage>195</lpage>. doi: <ext-link ext-link-type="doi" xlink:href="10.1071/IT9930173" xlink:type="simple">10.1071/IT9930173</ext-link></mixed-citation></ref><ref id="B15"><mixed-citation xmlns:xlink="http://www.w3.org/1999/xlink" xlink:type="simple"><person-group><name name-style="western"><surname>Nguyen</surname><given-names>AD</given-names></name><name name-style="western"><surname>Sierwald</surname><given-names>P</given-names></name></person-group> (<year>2013</year>) <article-title>A worldwide catalog of the family <tp:taxon-name><tp:taxon-name-part taxon-name-part-type="family">Paradoxosomatidae</tp:taxon-name-part></tp:taxon-name> Daday, 1889 (<tp:taxon-name><tp:taxon-name-part taxon-name-part-type="class">Diplopoda</tp:taxon-name-part></tp:taxon-name>: <tp:taxon-name><tp:taxon-name-part taxon-name-part-type="order">Polydesmida</tp:taxon-name-part></tp:taxon-name>).</article-title> <source>Check List</source> <volume>9</volume>(<issue>6</issue>): <fpage>1132</fpage>–<lpage>1353</lpage>. <ext-link ext-link-type="uri" xlink:href="http://www.checklist.org.br/getpdf?SL107-12" xlink:type="simple">http://www.checklist.org.br/getpdf?SL107-12</ext-link></mixed-citation></ref></ref-list></tp:taxon-treatment>
