# Supplementary material for: Redescription of Brochopeltis mjoebergi Verhoeff, 1924 and description of a second Brochopeltis species from Australia (Diplopoda, Polydesmida, Paradoxosomatidae)
Source: Zookeys. 2015 May 18;(504):59–73. doi: 10.3897/zookeys.504.9811 (PMC4443525; doi:10.3897/zookeys.504.9811)
Supplement: XML Treatment for Brochopeltis mjoebergi [file zookeys.504.9811-treatment2.xml]

<!DOCTYPE tp:taxon-treatment
  PUBLIC "-//TaxonX//DTD Taxonomic Treatment Publishing DTD v0 20100105//EN" "tax-treatment-NSO.dtd">
<tp:taxon-treatment xmlns:tp="http://www.plazi.org/taxpub"><tp:treatment-meta><kwd-group><label>Taxon classification</label><kwd><named-content content-type="kingdom">Animalia</named-content></kwd><kwd><named-content content-type="order">Polydesmida</named-content></kwd><kwd><named-content content-type="family">Paradoxosomatidae</named-content></kwd></kwd-group><mixed-citation publication-type="journal"><person-group><name><surname>Mesibov</surname><given-names>Robert</given-names></name></person-group><article-title>Redescription of <italic><tp:taxon-name><tp:taxon-name-part taxon-name-part-type="genus">Brochopeltis</tp:taxon-name-part> <tp:taxon-name-part taxon-name-part-type="species">mjoebergi</tp:taxon-name-part></tp:taxon-name></italic> Verhoeff, 1924 and description of a second <italic><tp:taxon-name><tp:taxon-name-part taxon-name-part-type="genus">Brochopeltis</tp:taxon-name-part></tp:taxon-name></italic> species from Australia (<tp:taxon-name><tp:taxon-name-part taxon-name-part-type="class">Diplopoda</tp:taxon-name-part></tp:taxon-name>, <tp:taxon-name><tp:taxon-name-part taxon-name-part-type="order">Polydesmida</tp:taxon-name-part></tp:taxon-name>, <tp:taxon-name><tp:taxon-name-part taxon-name-part-type="family">Paradoxosomatidae</tp:taxon-name-part></tp:taxon-name>)</article-title><source>Zookeys</source><day>18</day><month>5</month><year>2015</year><volume>2015</volume><issue>504</issue><fpage>59</fpage><lpage>73</lpage><pub-id pub-id-type="doi">10.3897/zookeys.504.9811</pub-id></mixed-citation></tp:treatment-meta><tp:nomenclature><tp:taxon-name>
                            <tp:taxon-name-part taxon-name-part-type="genus">Brochopeltis</tp:taxon-name-part>
                            <tp:taxon-name-part taxon-name-part-type="species">mjoebergi</tp:taxon-name-part>
                        </tp:taxon-name><tp:taxon-authority>Verhoeff, 1924</tp:taxon-authority><xref ref-type="fig" rid="F1">Figs 1</xref><xref ref-type="fig" rid="F2">, 2A</xref><xref ref-type="fig" rid="F3">, 3A</xref><xref ref-type="fig" rid="F3">, 3B</xref><xref ref-type="fig" rid="F5">, 5</xref><xref ref-type="fig" rid="F4">; Fig. 4 (map)</xref><tp:nomenclature-citation-list><tp:nomenclature-citation><tp:taxon-name><tp:taxon-name-part taxon-name-part-type="genus">Brochopeltis</tp:taxon-name-part> <tp:taxon-name-part taxon-name-part-type="species">mjöbergi</tp:taxon-name-part></tp:taxon-name><comment>: <xref ref-type="bibr" rid="B16">Verhoeff 1924</xref>: 33 (misprinted here as <italic><tp:taxon-name><tp:taxon-name-part taxon-name-part-type="species">mjöbergii</tp:taxon-name-part></tp:taxon-name></italic>; see Remarks), Fig. 20 in pl. 2; 1932: Fig. 980 (p. 1597). <xref ref-type="bibr" rid="B4">Attems 1937</xref>: 275, 276, Fig. 343 (p. 275).</comment></tp:nomenclature-citation><tp:nomenclature-citation><tp:taxon-name><tp:taxon-name-part taxon-name-part-type="genus">Brochopeltis</tp:taxon-name-part> <tp:taxon-name-part taxon-name-part-type="species">mjoebergi</tp:taxon-name-part></tp:taxon-name><comment>: <xref ref-type="bibr" rid="B8">Jeekel 1968</xref>: 19, 30; <xref ref-type="bibr" rid="B9">1971</xref>: 218. <xref ref-type="bibr" rid="B15">Nguyen and Sierwald 2013</xref>: 1155.</comment></tp:nomenclature-citation><tp:nomenclature-citation><tp:taxon-name><tp:taxon-name-part taxon-name-part-type="genus">Brochopeltis</tp:taxon-name-part> <tp:taxon-name-part taxon-name-part-type="species">mjöbergi</tp:taxon-name-part> <tp:taxon-name-part taxon-name-part-type="subspecies">queenslandica</tp:taxon-name-part></tp:taxon-name><comment>: <xref ref-type="bibr" rid="B16">Verhoeff 1924</xref>: 35. <xref ref-type="bibr" rid="B4">Attems 1937</xref>: 276. <bold>syn. n.</bold></comment></tp:nomenclature-citation><tp:nomenclature-citation><tp:taxon-name><tp:taxon-name-part taxon-name-part-type="genus">Brochopeltis</tp:taxon-name-part> <tp:taxon-name-part taxon-name-part-type="species">mjoebergi</tp:taxon-name-part> <tp:taxon-name-part taxon-name-part-type="subspecies">queenslandica</tp:taxon-name-part></tp:taxon-name><comment>: <xref ref-type="bibr" rid="B8">Jeekel 1968</xref>: 19, 30. <xref ref-type="bibr" rid="B15">Nguyen and Sierwald 2013</xref>: 1155. <bold>syn. n.</bold></comment></tp:nomenclature-citation></tp:nomenclature-citation-list></tp:nomenclature><tp:treatment-sec sec-type="Lectotype"><title>Lectotype</title><p><bold>(here designated).</bold> 1 male, Herberton, Qld, E. Mjöberg, 1913, NHRS KASI000000031, in 2 pieces in separate vial.</p></tp:treatment-sec><tp:treatment-sec sec-type="Paralectotypes"><title>Paralectotypes.</title><p><bold>NHRS:</bold> 2 entire females and parts of 3 males, 2 females and 1 juvenile, males with gonopods intact, collecting details as for lectotype, KASI000000031, in alcohol with printed label “Queensl. / Mjöberg” and Verhoeff labels “Brochopeltis / mjöbergi Verh. / Herberton” (in pencil) and “Brochopeltis Mjöbergi Verh. / Queensl. Herberton. / [Colleg.] Mjöberg. [Determ.] Verhoeff.” (in pen); slide mount of 1 right and 1 left gonopod and 2 male eighth legs, Atherton, Qld, same collector and year, slide 266, KASI000000026, Verhoeff label “Brochopeltis mjöbergi Verh. / Atherton, 8.B. / Queensland. a2”, Johns label “Lectotype ♂ / parts of body in alcohol. / P.M. Johns 10.viii.67”; 1 male, body broken into 4 parts and missing ring 7, same collecting details, KASI000000026, in alcohol with Johns label “Lectotype ♂ / genitalia on slide / P.M. Johns 10.viii.67”; slide mount of 1 right and 1 left gonopod, same collecting details, NHRS slide 267, KASI000000028, Verhoeff label “Brochopeltis mjöbergi Verh. / Atherton. / Queensland. a1”, Johns label “Paralectotype ♂ / Body in alcohol / P.M. Johns 10.viii.67”; 2 entire females and parts of at least another 3 females, same collecting details, KASI000000028, in alcohol with printed labels “Queensl. / Mjöberg” and “Jan.”, label in pencil “Atherton / scrub / Jan 1913”, Verhoeff label in pen “Brochopeltis Mjöbergii Verh. / Atherton. Januar. /[Colleg.] Mjöberg. [Determ.] Verhoeff.”, Johns label “Paralectotypes 5♀♀ / P.M. Johns 10.viii.67”, also a smaller vial with rings 7-8 and 9? from 1 male, ring 7 without gonopods, Johns label “Paralectotype ♂ / genitalia on slide / P.M. Johns 10.viii.67”; parts of 3 females, same collecting details, KASI000000027, in alcohol with two printed labels “Queensl. / Mjöberg”, Verhoeff label “Brochopeltis / mjöbergi Verh. / Atherton” (in pencil) and Johns label “Paralectotypes 3♀♀ / P.M. Johns 10.viii.67”. <bold>ZMB (not examined):</bold> 1 male, Queensland, 1913, E. Mjöberg, ZMB 5710 (listed in <xref ref-type="bibr" rid="B14">Moritz and Fischer 1978</xref>; see Remarks). <bold>ZSM (not examined):</bold> 1 specimen in alcohol, Atherton, Qld, January 1913, E. Mjöberg, ZSM/Myr-20033548.00; 2 specimens in alcohol, same details, ZSM/Myr-20052193.00; 1 right and 1 left gonopod and 2 male first legs mounted on slide, same details, ZSM-A-20033548.</p></tp:treatment-sec><tp:treatment-sec sec-type="Lectotype of Brochopeltis mjoebergi queenslandica"><title>Lectotype of <italic><tp:taxon-name><tp:taxon-name-part taxon-name-part-type="genus">Brochopeltis</tp:taxon-name-part> <tp:taxon-name-part taxon-name-part-type="species">mjoebergi</tp:taxon-name-part> <tp:taxon-name-part taxon-name-part-type="subspecies">queenslandica</tp:taxon-name-part></tp:taxon-name></italic></title><p><bold>(here designated).</bold> Male, Bellenden Ker, Qld, E. Mjöberg, 1913, comprising (1) slide mount of 1 right and 1 left gonopod, slide 265, KASI000000029, Verhoeff label “Brochopeltis / mjöbergi / queenslandica / Verh. / Bellenden Ker. / Queensland b1”, Johns label “Lectotype ♂ / body in alcohol / P.M. Johns 10.viii.67”, and (2) body in alcohol in small vial, broken between rings 5 and 6 and rings 9 and 10, KASI000000029, Johns label “Lectotype ♂ / genitalia on slide / P.M. Johns 10.viii.67”.</p></tp:treatment-sec><tp:treatment-sec sec-type="Paralectotype of Brochopeltis mjoebergi queenslandica"><title>Paralectotype of <italic><tp:taxon-name><tp:taxon-name-part taxon-name-part-type="genus">Brochopeltis</tp:taxon-name-part> <tp:taxon-name-part taxon-name-part-type="species">mjoebergi</tp:taxon-name-part> <tp:taxon-name-part taxon-name-part-type="subspecies">queenslandica</tp:taxon-name-part></tp:taxon-name></italic>.</title><p><bold>NHRS:</bold> Male, collecting details as for lectotype, in alcohol in small vial, body broken into four parts, ring 7 isolated and with intact gonopods, KASI000000030, printed label “Queensl. / Mjöberg”, Johns label “Paralectotype / P.M. Johns 10.viii.67”.</p><p><italic><tp:taxon-name><tp:taxon-name-part taxon-name-part-type="genus">Brochopeltis</tp:taxon-name-part> <tp:taxon-name-part taxon-name-part-type="species">mjoebergi</tp:taxon-name-part> <tp:taxon-name-part taxon-name-part-type="subspecies">queenslandica</tp:taxon-name-part></tp:taxon-name></italic> lectotype and paralectotype vials in larger vial with two Verhoeff labels “Brochopeltis mjöbergi / queenslandica Verh. / Bellenden Ker” (in pencil) and “Brochopeltis Mjöbergi queens- / Bellenden Ker. landica Verh. / [Colleg.] Mjöberg. [Determ.] Verhoeff.” (in pen).</p></tp:treatment-sec><tp:treatment-sec sec-type="Other material"><title>Other material.</title><p>25 males, 15 females and 1 juvenile in <bold>AM</bold>, <bold>ANIC</bold> and <bold>QM</bold> (see Suppl. material <xref ref-type="supplementary-material" rid="S1">1</xref> for details).</p></tp:treatment-sec><tp:treatment-sec sec-type="Description"><title>Description.</title><p>(Based on lectotype and specimens collected 5-10 km from type locality in 1998.) Male/female approximate measurements: length 35/38 mm, midbody paranota width 5.2/5.4 mm, prozonite width 3.5/4.4 mm, maximum vertical diameter 3.5/4.4 mm. Well-coloured animals (Fig. <xref ref-type="fig" rid="F1">1A</xref>) very dark brown (almost black) on flanks and along narrow, longitudinal, mid-dorsal band, lighter reddish brown ventrally and in broad, paramedian, dorsal bands; paranota with pale margins; head and antennae dark brown, the antennae lighter basally; legs medium brown; body colour fades with long-term storage in alcohol.</p><fig id="F1" position="float" orientation="portrait"><label>Figure 1.</label><caption><p><italic><tp:taxon-name><tp:taxon-name-part taxon-name-part-type="genus">Brochopeltis</tp:taxon-name-part> <tp:taxon-name-part taxon-name-part-type="species">mjoebergi</tp:taxon-name-part></tp:taxon-name></italic> Verhoeff, 1924. <bold>A</bold> female (top) and male (bottom) ex QM S74491 <bold>B</bold> male ex QM S74490. <bold>A</bold> habitus <bold>B</bold> right lateral view of anterior rings <bold>C</bold> anterior view of right leg 1 showing femoral process (<bold>p</bold>) <bold>D</bold> sternal lamella, posterior view. Scale bars: 10 mm (<bold>A</bold>); 1 mm (<bold>B</bold>); 0.5 mm (<bold>C, D</bold>).</p></caption><graphic xmlns:xlink="http://www.w3.org/1999/xlink" xlink:href="zookeys-504-059-g001.jpg" position="float" orientation="portrait" xlink:type="simple" id="oo_43692.jpg"/></fig><p>Male with vertex and frons sparsely setose, clypeus moderately setose; vertigial sulcus distinct, ending at dorsal level of antennal sockets; post-antennal groove shallow; antennal sockets separated by ca 1.3× socket diameter. Antenna filiform, reaching dorsally to rear of ring 3; antennomeres with relative lengths (2=3)&gt;(4=5=6); 6 apically widest. In dorsal view, head narrower than collum paranota; relative ring widths collum &lt; (2=3=4) &lt; (5 to17). Collum with lateral margin strongly produced as paranotum, anterior and lateral margins smoothly convex, posterior margin more or less straight. Paranota on haplo- and diplosegments with margins thickened dorsally, so dorsal paranotal surface appears slightly depressed. Ring 2 paranotum with lateral margin slightly lower than lateral margins of collum and ring 3 paranota (Fig. <xref ref-type="fig" rid="F1">1B</xref>); posterior corner produced posteriorly as broad triangle. Paranota of rings 3 and 4 curving posteriorly, almost sickle-shaped, posterior corners bluntly rounded. Paranota on diplosegments 5-17 set at ca 3/4 ring height, directed slightly dorsally with posterior corner highest; anterior margin curving smoothly into nearly longitudinal lateral margin, posterior corner strongly produced as bluntly pointed triangle almost reaching waist of next <!--PageBreak-->ring; lateral margin thicker on pore-bearing rings. Paranota reduced but still prominent on rings 18 and 19, with strongly produced posterior corners. Pleural keels on rings 2-4 only, on rings 3, 4 reduced to small, rounded, posterolaterally directed processes. Prozonites and metazonites bare and finely textured, giving dull appearance; transverse furrow at ca 1/2 metazonite length, distinct, ca 2/3 ring width, not reaching paranotal base; waist short, shallow, faintly sculptured with low longitudinal ridges; limbus a narrow, thin, continuous sheet. Pore formula normal; ozopore small, round, opening laterally on thickened paranotal margin almost at level of posterior metazonite margin. Spiracles on diplosegments above and just anterior to leg bases; spiracular filters forming rounded fold in inverted, tight U-shape in spiracular opening; anterior spiracle with anterodorsal portion of rim produced to partly cover strongly emergent, anterodorsal portion of filter. Midbody sternites very sparsely setose, as wide as long, transverse impression more distinct than longitudinal impression; no cones or projections on any sternites. Midbody legs slender, relative podomere lengths femur&gt;tarsus&gt;prefemur&gt;(postfemur= tibia); femur ca 1.3× as long as tarsus; anterior leg prefemora not swollen dorsally. Pre-anal ring sparsely setose; epiproct extending past anal valves, in dorsal view tapering and truncate, tip ca 1/4 width of pre-anal ring; hypoproct paraboloid; spinnerets in rectangular array, much wider than long.</p><p>Leg 1 (Fig. <xref ref-type="fig" rid="F1">1C</xref>) with very small, rounded process at ca 2/3 length of medial femur surface, directed slightly anteromedially. Gonopore small, round, opening on short distomedial bulge of leg 2 coxa. Sternal lamella (Fig. <xref ref-type="fig" rid="F1">1D</xref>) ca 90% of width between leg <!--PageBreak-->4 bases, short, more or less vertical; lateral margins straight, vertical; corners rounded; ventral margin very slightly convex. Dense brush setae on tarsi of legs 1-7 only.</p><p>Gonopod aperture just wide enough to accommodate gonocoxae, 1/3-1/2 ring 7 prozonite width. Gonopod telopodites (Figs <xref ref-type="fig" rid="F2">2A</xref>, <xref ref-type="fig" rid="F3">3A, B</xref>) parallel, almost reaching leg 6 bases when retracted; sternite between legs 6 and 7 bases slightly excavate. Rounded, transverse ridge just anterior to aperture on either side, the two ridges confluent medially.</p><p>Gonocoxa short, the anterodistal surface with low, rounded protuberance bearing sparse, long setae on distal side. Prefemur large, C-shaped, the distal end projecting posterolaterally as rounded extension reaching ca 1/5 telopodite height; long setae on posterior and posteromedial surfaces of prefemur. Cannula small, arising from gonocoxa apex. Telopodite beyond prefemur without branches, the basal portion straight and slightly expanded distally; at ca 2/3 telopodite height, telopodite constricted, flattening and curving anterolaterally in wide spiral to level of starting point of curve and anterior to it, then curving anterolaterally, the apex slightly expanded with distal margin rounded. Prostatic groove (Figs <xref ref-type="fig" rid="F3">3A</xref>, <xref ref-type="fig" rid="F3">3B</xref>) running straight on medial surface of basal portion of telopodite beyond prefemur, then following curve of telopodite to open at apex.</p><fig id="F2" position="float" orientation="portrait"><label>Figure 2.</label><caption><p><bold>A</bold> <italic><tp:taxon-name><tp:taxon-name-part taxon-name-part-type="genus">Brochopeltis</tp:taxon-name-part> <tp:taxon-name-part taxon-name-part-type="species">mjoebergi</tp:taxon-name-part></tp:taxon-name></italic> Verhoeff, 1924, male ex QM S74490 <bold>B</bold> <italic><tp:taxon-name><tp:taxon-name-part taxon-name-part-type="genus">Brochopeltis</tp:taxon-name-part> <tp:taxon-name-part taxon-name-part-type="species">mediolocus</tp:taxon-name-part></tp:taxon-name></italic> sp. n., male paratype, NTEIRC 63895. Right ventrolateral views of gonopods in situ. Scale bars = 1.0 mm.</p></caption><graphic xmlns:xlink="http://www.w3.org/1999/xlink" xlink:href="zookeys-504-059-g002.jpg" position="float" orientation="portrait" xlink:type="simple" id="oo_43693.jpg"/></fig><fig id="F3" position="float" orientation="portrait"><label>Figure 3.</label><caption><p>Right gonopods of <italic><tp:taxon-name><tp:taxon-name-part taxon-name-part-type="genus">Brochopeltis</tp:taxon-name-part> <tp:taxon-name-part taxon-name-part-type="species">mjoebergi</tp:taxon-name-part></tp:taxon-name></italic> Verhoeff, 1924, male ex QMS 74490 (<bold>A, B</bold>), and <italic><tp:taxon-name><tp:taxon-name-part taxon-name-part-type="genus">Brochopeltis</tp:taxon-name-part> <tp:taxon-name-part taxon-name-part-type="species">mediolocus</tp:taxon-name-part></tp:taxon-name></italic> sp. n., male ex NTEIRC 63897 (<bold>C, D</bold>) <bold>A, C</bold> Medial views <bold>B</bold> anterolateral view <bold>D</bold> anterior view. Drawings not to scale, setation not shown; dotted lines indicate course of prostatic groove.</p></caption><graphic xmlns:xlink="http://www.w3.org/1999/xlink" xlink:href="zookeys-504-059-g003.jpg" position="float" orientation="portrait" xlink:type="simple" id="oo_43694.jpg"/></fig><p>Female without leg modifications; epigynum 1/4-1/3 ring width, slightly raised in small rounded triangle medially; cyphopods not examined.</p></tp:treatment-sec><tp:treatment-sec sec-type="Distribution"><title>Distribution.</title><p>In forest litter within a range envelope of ca 1500 km<sup>2</sup> on and near the Atherton Tableland, in the Wet Tropics of far north Queensland (Fig. <xref ref-type="fig" rid="F4">4</xref>).</p><fig id="F4" position="float" orientation="portrait"><label>Figure 4.</label><caption><p><bold>Main map.</bold> Locality for <italic><tp:taxon-name><tp:taxon-name-part taxon-name-part-type="genus">Brochopeltis</tp:taxon-name-part> <tp:taxon-name-part taxon-name-part-type="species">mediolocus</tp:taxon-name-part></tp:taxon-name></italic> sp. n. (square) and locality area for <italic><tp:taxon-name><tp:taxon-name-part taxon-name-part-type="genus">Brochopeltis</tp:taxon-name-part> <tp:taxon-name-part taxon-name-part-type="species">mjoebergi</tp:taxon-name-part></tp:taxon-name></italic> Verhoeff, 1924 (circle). <bold>Inset.</bold> Localities for <italic><tp:taxon-name><tp:taxon-name-part taxon-name-part-type="genus">Brochopeltis</tp:taxon-name-part> <tp:taxon-name-part taxon-name-part-type="species">mjoebergi</tp:taxon-name-part></tp:taxon-name></italic> Verhoeff, 1924 (triangles) in far north Queensland; type localities are named and buffered with 5 km-radius circles. Mercator projections.</p></caption><graphic xmlns:xlink="http://www.w3.org/1999/xlink" xlink:href="zookeys-504-059-g004.jpg" position="float" orientation="portrait" xlink:type="simple" id="oo_43695.jpg"/></fig></tp:treatment-sec><tp:treatment-sec sec-type="Remarks"><title>Remarks.</title><p><italic>Types</italic>. <xref ref-type="bibr" rid="B16">Verhoeff (1924</xref>: 35) reported that apart from a few pairs of <italic><tp:taxon-name><tp:taxon-name-part taxon-name-part-type="genus">Brochopeltis</tp:taxon-name-part> <tp:taxon-name-part taxon-name-part-type="species">mjoebergi</tp:taxon-name-part></tp:taxon-name></italic> (“[a]usser einigen Pärchen”) from Atherton collected in January, he examined three males and four females from Herberton and one male and a juvenile from “Cedar Creek” (Ravenshoe). <italic><tp:taxon-name><tp:taxon-name-part taxon-name-part-type="genus">Brochopeltis</tp:taxon-name-part> <tp:taxon-name-part taxon-name-part-type="species">mjoebergi</tp:taxon-name-part> <tp:taxon-name-part taxon-name-part-type="subspecies">queenslandica</tp:taxon-name-part></tp:taxon-name></italic> was based on two males from Bellenden Ker. All collections were by Erik Mjöberg in early 1913 (<xref ref-type="bibr" rid="B5">Ferrier 2006</xref>).</p><p>Most of the syntypes are accounted for, with a few discrepancies. The NHRS material comprises parts of two males and eight females from Atherton; parts of four (not three) males, four females and a juvenile from Herberton; and parts of two males from Bellenden Ker. ZSM has parts of at least two males from Atherton (J. Spelda, in litt.), and ZMB has one male labeled “Queensland” collected by Mjöberg in 1913 (J. Dunlop, in litt.). The latter may be the Ravenshoe male but if so the Ravenshoe juvenile appears to be missing.</p><p>The lectotypifications by P.M. Johns (see label information in types section, above) were never published. I have designated an entire male from Herberton in the type series as the <italic><tp:taxon-name><tp:taxon-name-part taxon-name-part-type="genus">Brochopeltis</tp:taxon-name-part> <tp:taxon-name-part taxon-name-part-type="species">mjoebergi</tp:taxon-name-part></tp:taxon-name></italic> lectotype because the slide-mounted gonopods of Atherton males are distorted (see also below, on subspecies <italic><tp:taxon-name><tp:taxon-name-part taxon-name-part-type="subspecies">queenslandica</tp:taxon-name-part></tp:taxon-name></italic>).</p><p><italic>Species epithet</italic>. The spelling <italic><tp:taxon-name><tp:taxon-name-part taxon-name-part-type="species">mjöbergii</tp:taxon-name-part></tp:taxon-name></italic> on p. 33 in <xref ref-type="bibr" rid="B16">Verhoeff (1924)</xref> is apparently a typesetting error. The name is spelled <italic><tp:taxon-name><tp:taxon-name-part taxon-name-part-type="species">mjöbergi</tp:taxon-name-part></tp:taxon-name></italic> on pp. 35, 133 and 138 with <italic><tp:taxon-name><tp:taxon-name-part taxon-name-part-type="genus">Brochopeltis</tp:taxon-name-part></tp:taxon-name></italic>, and an additional 26 times in <xref ref-type="bibr" rid="B16">Verhoeff (1924)</xref> with the new taxa <italic><tp:taxon-name><tp:taxon-name-part taxon-name-part-type="genus">Cyliosoma</tp:taxon-name-part> <tp:taxon-name-part taxon-name-part-type="species">queenslandicum</tp:taxon-name-part> <tp:taxon-name-part taxon-name-part-type="subspecies">mjöbergi</tp:taxon-name-part></tp:taxon-name></italic>, <italic><tp:taxon-name><tp:taxon-name-part taxon-name-part-type="genus">Monographis</tp:taxon-name-part> <tp:taxon-name-part taxon-name-part-type="species">mjöbergi</tp:taxon-name-part></tp:taxon-name></italic>, <italic><tp:taxon-name><tp:taxon-name-part taxon-name-part-type="genus">Poratobolus</tp:taxon-name-part> <tp:taxon-name-part taxon-name-part-type="species">mjöbergi</tp:taxon-name-part></tp:taxon-name></italic>, <italic><tp:taxon-name><tp:taxon-name-part taxon-name-part-type="genus">Rhinotus</tp:taxon-name-part> <tp:taxon-name-part taxon-name-part-type="species">mjöbergi</tp:taxon-name-part></tp:taxon-name></italic> and <italic><tp:taxon-name><tp:taxon-name-part taxon-name-part-type="genus">Siphonophora</tp:taxon-name-part> <tp:taxon-name-part taxon-name-part-type="species">mjöbergi</tp:taxon-name-part></tp:taxon-name></italic>. The spelling <italic><tp:taxon-name><tp:taxon-name-part taxon-name-part-type="species">mjöbergi</tp:taxon-name-part></tp:taxon-name></italic> is also used on all but one of the handwritten Verhoeff labels I have seen.</p><!--PageBreak--><!--PageBreak--><p><italic>Subspecies</italic> <tp:taxon-name><tp:taxon-name-part taxon-name-part-type="subspecies">queenslandica</tp:taxon-name-part></tp:taxon-name>. Verhoeff distinguished this subspecies mainly on minor variation in colour pattern, writing “Structure otherwise as in the preceding form, the gonopods also agreeing with those of the other, but the solenomere bends not sharply bent, but totally rounded, thus even more strongly spirally curved” (<xref ref-type="bibr" rid="B16">Verhoeff 1924</xref>: 35, my translation). The supposed gonopod difference is an artefact produced during slide preparation (Fig. <xref ref-type="fig" rid="F5">5</xref>). Verhoeff mounted the spiral acropodites of the gonopods of the <italic><tp:taxon-name><tp:taxon-name-part taxon-name-part-type="species">mjoebergi</tp:taxon-name-part> <tp:taxon-name-part taxon-name-part-type="subspecies">queenslandica</tp:taxon-name-part></tp:taxon-name></italic> lectotype more or less in the plane of the spiral, while those of the <italic><tp:taxon-name><tp:taxon-name-part taxon-name-part-type="species">mjoebergi</tp:taxon-name-part> <tp:taxon-name-part taxon-name-part-type="subspecies">mjoebergi</tp:taxon-name-part></tp:taxon-name></italic> paralectotypes are mounted with the spirals compressed and bent. The intact gonopods of the <italic><tp:taxon-name><tp:taxon-name-part taxon-name-part-type="species">mjoebergi</tp:taxon-name-part> <tp:taxon-name-part taxon-name-part-type="subspecies">queenslandica</tp:taxon-name-part></tp:taxon-name></italic> paralectotype spiral in just the same way as gonopods of <italic><tp:taxon-name><tp:taxon-name-part taxon-name-part-type="species">mjoebergi</tp:taxon-name-part> <tp:taxon-name-part taxon-name-part-type="subspecies">mjoebergi</tp:taxon-name-part></tp:taxon-name></italic> from Herberton. The subspecies <italic><tp:taxon-name><tp:taxon-name-part taxon-name-part-type="subspecies">queenslandica</tp:taxon-name-part></tp:taxon-name></italic> is here made a synonym of the nominate subspecies.</p><fig id="F5" position="float" orientation="portrait"><label>Figure 5.</label><caption><p><bold>A, B</bold> <italic><tp:taxon-name><tp:taxon-name-part taxon-name-part-type="genus">Brochopeltis</tp:taxon-name-part> <tp:taxon-name-part taxon-name-part-type="species">mjoebergi</tp:taxon-name-part></tp:taxon-name></italic> Verhoeff, 1924 <bold>C</bold> <italic><tp:taxon-name><tp:taxon-name-part taxon-name-part-type="genus">Brochopeltis</tp:taxon-name-part> <tp:taxon-name-part taxon-name-part-type="species">mjoebergi</tp:taxon-name-part> <tp:taxon-name-part taxon-name-part-type="subspecies">queenslandica</tp:taxon-name-part></tp:taxon-name></italic> Verhoeff, 1924 <bold>A</bold> Lateral view of left gonopod of syntype, from <xref ref-type="bibr" rid="B16">Verhoeff (1924)</xref>, fig. 20 <bold>B</bold> Medial view of right gonopod of paralectotype as mounted on slide by Verhoeff, NHRS slide 266, KASI000000026 <bold>C</bold> Lateral view of right gonopod of lectotype as mounted on slide by Verhoeff, NHRS slide 265, KASI000000029. Images not to same scale.</p></caption><graphic xmlns:xlink="http://www.w3.org/1999/xlink" xlink:href="zookeys-504-059-g005.jpg" position="float" orientation="portrait" xlink:type="simple" id="oo_43696.jpg"/></fig><p><italic>Other notes</italic>. <italic><tp:taxon-name><tp:taxon-name-part taxon-name-part-type="genus">Brochopeltis</tp:taxon-name-part> <tp:taxon-name-part taxon-name-part-type="species">mjoebergi</tp:taxon-name-part></tp:taxon-name></italic> appears to be abundant in rainforest and open forest on the western side of the Atherton Tableland (Fig. <xref ref-type="fig" rid="F4">4</xref>). I have not seen this large and easily recognised millipede in collections from elsewhere in the Queensland Wet Tropics. The region has been entomologically well sampled since Mjöberg’s expedition and is home to many other described and undescribed paradoxosomatids.</p><p>An anonymous Australian collector who calls <italic><tp:taxon-name><tp:taxon-name-part taxon-name-part-type="genus">Brochopeltis</tp:taxon-name-part> <tp:taxon-name-part taxon-name-part-type="species">mjoebergi</tp:taxon-name-part></tp:taxon-name></italic> “fire millipede” posted a YouTube video in August 2014 documenting how this species can be kept in captivity (<ext-link xmlns:xlink="http://www.w3.org/1999/xlink" ext-link-type="uri" xlink:href="https://www.youtube.com/watch?v=hg6IlPF0YCo" xlink:type="simple">https://www.youtube.com/watch?v=hg6IlPF0YCo</ext-link>; accessed 9 March 2015).</p></tp:treatment-sec><tp:treatment-sec><!--Section generated to contain objects referenced in tp:taxon-treatment.--><supplementary-material xmlns:xlink="http://www.w3.org/1999/xlink" id="S1" position="float" orientation="portrait" xlink:type="simple"><label>Supplementary material 1</label><caption><p>Specimen records</p></caption><p>Data type: Tab Separated Value File (TSV)</p><p>Explanation note: Specimen records of <italic><tp:taxon-name><tp:taxon-name-part taxon-name-part-type="genus">Brochopeltis</tp:taxon-name-part></tp:taxon-name></italic> species as of 15 April 2015.</p><media xlink:href="zookeys-504-059-s001.txt" mimetype="txt" mime-subtype="txt file" position="float" orientation="portrait" xlink:type="simple" id="oo_43699.txt"/><permissions><license xlink:type="simple"><license-p>This dataset is made available under the Open Database License (<ext-link ext-link-type="uri" xlink:href="http://opendatacommons.org/licenses/odbl/1.0/" xlink:type="simple">http://opendatacommons.org/licenses/odbl/1.0/</ext-link>). The Open Database License (ODbL) is a license agreement intended to allow users to freely share, modify, and use this Dataset while maintaining this same freedom for others, provided that the original source and author(s) are credited.</license-p></license></permissions><attrib specific-use="authors">Robert Mesibov</attrib></supplementary-material></tp:treatment-sec><ref-list><ref id="B16"><mixed-citation xmlns:xlink="http://www.w3.org/1999/xlink" xlink:type="simple"><person-group><name name-style="western"><surname>Verhoeff</surname><given-names>KW</given-names></name></person-group> (<year>1924</year>) <article-title>Results of Dr. E. Mjöberg’s scientific expeditions to Australia 1910-1913. 34. <tp:taxon-name><tp:taxon-name-part taxon-name-part-type="subphylum">Myriapoda</tp:taxon-name-part></tp:taxon-name>: <tp:taxon-name><tp:taxon-name-part taxon-name-part-type="class">Diplopoda</tp:taxon-name-part></tp:taxon-name>.</article-title> <source>Arkiv för Zoologi</source> <volume>16</volume>(<issue>5</issue>): <fpage>1</fpage>–<lpage>142</lpage>, pls 1-5.</mixed-citation></ref><ref id="B4"><mixed-citation xmlns:xlink="http://www.w3.org/1999/xlink" xlink:type="simple"><person-group><name name-style="western"><surname>Attems</surname><given-names>C</given-names></name></person-group> (<year>1937</year>) <article-title><tp:taxon-name><tp:taxon-name-part taxon-name-part-type="subphylum">Myriapoda</tp:taxon-name-part></tp:taxon-name>. 3. <tp:taxon-name><tp:taxon-name-part taxon-name-part-type="superfamily">Polydesmoidea</tp:taxon-name-part></tp:taxon-name>. I. Fam. <tp:taxon-name><tp:taxon-name-part taxon-name-part-type="family">Strongylosomidae</tp:taxon-name-part></tp:taxon-name>.</article-title> <source>Das Tierreich</source> <volume>68</volume>: <size units="page">i–xxii, 1–300</size>.</mixed-citation></ref><ref id="B8"><mixed-citation xmlns:xlink="http://www.w3.org/1999/xlink" xlink:type="simple"><person-group><name name-style="western"><surname>Jeekel</surname><given-names>CAW</given-names></name></person-group> (<year>1968</year>) <source>On the Classification and Geographical Distribution of the Family <tp:taxon-name><tp:taxon-name-part taxon-name-part-type="family">Paradoxosomatidae</tp:taxon-name-part></tp:taxon-name> (<tp:taxon-name><tp:taxon-name-part taxon-name-part-type="class">Diplopoda</tp:taxon-name-part></tp:taxon-name>, <tp:taxon-name><tp:taxon-name-part taxon-name-part-type="order">Polydesmida</tp:taxon-name-part></tp:taxon-name>).</source> <publisher-name>CAW Jeekel</publisher-name>, <publisher-loc>Rotterdam</publisher-loc>, <size units="page">162 pp</size>.</mixed-citation></ref><ref id="B9"><mixed-citation xmlns:xlink="http://www.w3.org/1999/xlink" xlink:type="simple"><person-group><name name-style="western"><surname>Jeekel</surname><given-names>CAW</given-names></name></person-group> (<year>1971</year>) <article-title>Nomenclator generum et familiarum Diplopodorum: a list of the genus and family-group names in the Class <tp:taxon-name><tp:taxon-name-part taxon-name-part-type="class">Diplopoda</tp:taxon-name-part></tp:taxon-name> from the 10th edition of Linnaeus, 1758, to the end of 1957.</article-title> <source>Monografieën van de Nederlandse Entomologische Vereniging</source> <volume>5</volume>: <size units="page">i–xii, 1–412</size>.</mixed-citation></ref><ref id="B15"><mixed-citation xmlns:xlink="http://www.w3.org/1999/xlink" xlink:type="simple"><person-group><name name-style="western"><surname>Nguyen</surname><given-names>AD</given-names></name><name name-style="western"><surname>Sierwald</surname><given-names>P</given-names></name></person-group> (<year>2013</year>) <article-title>A worldwide catalog of the family <tp:taxon-name><tp:taxon-name-part taxon-name-part-type="family">Paradoxosomatidae</tp:taxon-name-part></tp:taxon-name> Daday, 1889 (<tp:taxon-name><tp:taxon-name-part taxon-name-part-type="class">Diplopoda</tp:taxon-name-part></tp:taxon-name>: <tp:taxon-name><tp:taxon-name-part taxon-name-part-type="order">Polydesmida</tp:taxon-name-part></tp:taxon-name>).</article-title> <source>Check List</source> <volume>9</volume>(<issue>6</issue>): <fpage>1132</fpage>–<lpage>1353</lpage>. <ext-link ext-link-type="uri" xlink:href="http://www.checklist.org.br/getpdf?SL107-12" xlink:type="simple">http://www.checklist.org.br/getpdf?SL107-12</ext-link></mixed-citation></ref><ref id="B14"><mixed-citation xmlns:xlink="http://www.w3.org/1999/xlink" xlink:type="simple"><person-group><name name-style="western"><surname>Moritz</surname><given-names>M</given-names></name><name name-style="western"><surname>Fischer</surname><given-names>S-C</given-names></name></person-group> (<year>1978</year>) <article-title>Die Typen der Myriapoden-Sammlung des Zoologischen Museums Berlin. I. <tp:taxon-name><tp:taxon-name-part taxon-name-part-type="class">Diplopoda</tp:taxon-name-part></tp:taxon-name>. Teil 4: <tp:taxon-name><tp:taxon-name-part taxon-name-part-type="order">Polydesmida</tp:taxon-name-part></tp:taxon-name>. Teil 5: Ergänzungen.</article-title> <source>Mitteilungen aus dem Zoologischen Museum in Berlin</source> <volume>54</volume>(<issue>1</issue>): <fpage>99</fpage>–<lpage>160</lpage>. doi: <ext-link ext-link-type="doi" xlink:href="10.1002/mmnz.19780540106" xlink:type="simple">10.1002/mmnz.19780540106</ext-link></mixed-citation></ref><ref id="B5"><mixed-citation xmlns:xlink="http://www.w3.org/1999/xlink" xlink:type="simple"><person-group><name name-style="western"><surname>Ferrier</surname><given-names>Å</given-names></name></person-group> (<year>2006</year>) <article-title>Dr Eric Mjöberg’s 1913 scientific exploration of North Queensland’s rainforest region.</article-title> <source>Memoirs of the Queensland Museum Cultural Heritage Series</source> <volume>4</volume>(<issue>1</issue>): <fpage>1</fpage>–<lpage>27</lpage>. <ext-link ext-link-type="uri" xlink:href="http://www.qm.QLD.gov.au/~/media/Documents/QM/About%20Us/Publications/Memoirs%20-%20Culture/C4-1/vol-4-1-ferrier.pdf" xlink:type="simple">http://www.qm.QLD.gov.au/~/media/Documents/QM/About%20Us/Publications/Memoirs%20-%20Culture/C4-1/vol-4-1-ferrier.pdf</ext-link></mixed-citation></ref></ref-list></tp:taxon-treatment>
