# Supplementary material for: Redescription of Brochopeltis mjoebergi Verhoeff, 1924 and description of a second Brochopeltis species from Australia (Diplopoda, Polydesmida, Paradoxosomatidae)
Source: Zookeys. 2015 May 18;(504):59–73. doi: 10.3897/zookeys.504.9811 (PMC4443525; doi:10.3897/zookeys.504.9811)
Supplement: Supplementary material 1 — Specimen records [file zookeys-504-059-s001.txt]

Genus	Species	Specimens	Identifier	Repository	Registration_number	Type_status	Specimen_notes	Locality_in_words	State	LatDD	LonDD	Uncertainty	GeoSource	Elevation	Day	Month	Year	Collector(s)	Collection_notes	Record_source
Brochopeltis	mediolocus	1M	R. Mesibov	MAGNT	NTM-M000056	holotype		Anzac Parade - Middle Point	NT	-12.5678	131.3189	200m	Google Earth	10	18	2	2015	M. Neal	on ground at edge of pasture - grass turf farm	MAGNT
Brochopeltis	mediolocus	1M	R. Mesibov	NTEIRC	63895	paratype		Anzac Parade - Middle Point	NT	-12.5678	131.3189	200m	Google Earth	10	16	2	2015	M. Neal	on ground - grass turf farm	NTEIRC
Brochopeltis	mediolocus	2M	R. Mesibov	NTEIRC	63897	paratypes		Anzac Parade - Middle Point	NT	-12.5678	131.3189	200m	Google Earth	10	18	2	2015	M. Neal	on ground at edge of pasture - grass turf farm	NTEIRC
Brochopeltis	mediolocus	5F + 13 juv	R. Mesibov	NTEIRC	63898	paratypes		Anzac Parade - Middle Point	NT	-12.5678	131.3189	200m	Google Earth	10	18	2	2015	M. Neal	on ground at edge of pasture - grass turf farm	NTEIRC
Brochopeltis	mediolocus	12 juv	R. Mesibov	NTEIRC	63899			Anzac Parade - Middle Point	NT	-12.5678	131.3189	200m	Google Earth	10	16	2	2015	M. Neal	on ground - grass turf farm	NTEIRC
Brochopeltis	mediolocus	40 juv	R. Mesibov	NTEIRC	63900			Anzac Parade - Middle Point	NT	-12.5678	131.3189	200m	Google Earth	10	16	2	2015	M. Neal	on ground - grass turf farm	NTEIRC
Brochopeltis	mediolocus	44 juv	R. Mesibov	NTEIRC	63901			Anzac Parade - Middle Point	NT	-12.5678	131.3189	200m	Google Earth	10	16	2	2015	M. Neal	on ground - grass turf farm	NTEIRC
Brochopeltis	mediolocus	5F + 21 juv	R. Mesibov	NTEIRC	63902			Anzac Parade - Middle Point	NT	-12.5678	131.3189	200m	Google Earth	10	16	2	2015	M. Neal	on ground - grass turf farm	NTEIRC
Brochopeltis	mjoebergi	1M	R. Mesibov	ANIC	64-000008			The Crater	Qld	-17.4286	145.4869	500m	QldMus database	900-1000	5	12	1998	P. Bouchard + D. Cook	night collection - sample 2025	ANIC
Brochopeltis	mjoebergi	number not known	R. Mesibov	AusMus	KS.94907			Queensland	Qld											AusMus
Brochopeltis	mjoebergi	1M	K. Verhoeff	NHRS	KASI000000026	paralectotype	slide mounted gonopods and 8th legs + body in alcohol	Atherton	Qld	-17.2667	145.4667	5km	Geoscience Australia gazetteer			1	1913	E. Mjöberg		NHRS + Mesibov (2015)
Brochopeltis	mjoebergi	3F	K. Verhoeff	NHRS	KASI000000027	paralectotypes		Atherton	Qld	-17.2667	145.4667	5km	Geoscience Australia gazetteer			1	1913	E. Mjöberg		NHRS + Mesibov (2015)
Brochopeltis	mjoebergi	1M	K. Verhoeff	NHRS	KASI000000028	paralectotype	slide mounted gonopods + body in alcohol in separate vial	Atherton	Qld	-17.2667	145.4667	5km	Geoscience Australia gazetteer			1	1913	E. Mjöberg		NHRS + Mesibov (2015)
Brochopeltis	mjoebergi	5F	K. Verhoeff	NHRS	KASI000000028	paralectotypes		Atherton	Qld	-17.2667	145.4667	5km	Geoscience Australia gazetteer			1	1913	E. Mjöberg		NHRS + Mesibov (2015)
Brochopeltis	mjoebergi	1M	K. Verhoeff	NHRS	KASI000000029	lectotype of B. m. queenslandica	slide mounted gonopods + body in alcohol in separate vial	Bellenden Ker	Qld	-17.25	145.9167	5km	Geoscience Australia gazetteer				1913	E. Mjöberg		NHRS + Mesibov (2015)
Brochopeltis	mjoebergi	1M	K. Verhoeff	NHRS	KASI000000030	paralectotype of B. m. queenslandica		Bellenden Ker	Qld	-17.25	145.9167	5km	Geoscience Australia gazetteer				1913	E. Mjöberg		NHRS + Mesibov (2015)
Brochopeltis	mjoebergi	1M	K. Verhoeff	NHRS	KASI000000031	lectotype		Herberton	Qld	-17.3667	145.3833	5km	Geoscience Australia gazetteer				1913	E. Mjöberg		NHRS + Mesibov (2015)
Brochopeltis	mjoebergi	3M + 4F + 1 juv	K. Verhoeff	NHRS	KASI000000031	paralectotypes		Herberton	Qld	-17.3667	145.3833	5km	Geoscience Australia gazetteer				1913	E. Mjöberg		NHRS + Mesibov (2015)
Brochopeltis	mjoebergi	1M + 1 juv	K. Verhoeff	not known	not known	syntypes		Cedar Creek [Ravenshoe]	Qld	-17.6	145.4833	5km	Geoscience Australia gazetteer				1913	E. Mjöberg		Verhoeff (1924)
Brochopeltis	mjoebergi	4M + 2F	R. Mesibov	QldMus	S35900			Baldy Mountain Road - 2.4 km from S end	Qld	-17.3358	145.4172	500m	QldMus database	1130	30	11	1997	G. Monteith + D. Cook + C. Burwell	open forest - sample 1675	QldMus
Brochopeltis	mjoebergi	1M	R. Mesibov	QldMus	S55021			Baldy Mountain Road - 2.7 km from S end	Qld	-17.3322	145.4192	500m	QldMus database	1160	5	2	1998	G. Monteith + D. Cook	30 Nov 1997 - 5 Feb 1998 - open forest - intercept - sample 1681	QldMus
Brochopeltis	mjoebergi	1M + 2F	R. Mesibov	QldMus	S55025			3 km SE of Ravenshoe	Qld	-17.6294	145.5047	500m	QldMus database	960	5	2	1998	G. Monteith + D. Cook	1 Dec 1997 - 5 Feb 1998 - open forest - pitfall - sample 1690	QldMus
Brochopeltis	mjoebergi	1M + 1F	R. Mesibov	QldMus	S74487			The Crater	Qld	-17.4286	145.4869	500m	QldMus database	900	5	12	1998	G. Monteith + P. Bouchard + D. Cook	night collection - sample 2025	QldMus
Brochopeltis	mjoebergi	2M + 2F	R. Mesibov	QldMus	S74488			Bally Knob - summit	Qld	-17.65	145.4969	500m	QldMus database	1100-1150	6	12	1998	G. Monteith	open forest - sample 2149	QldMus
Brochopeltis	mjoebergi	2M + 1F	R. Mesibov	QldMus	S74489			Baldy Mountain Road - 2 km from S end	Qld	-17.3322	145.4147	500m	QldMus database	1120	5	2	1998	G. Monteith + D. Cook	30 Nov 1997 - 5 Feb 1998 - open forest - pitfall - sample 1680	QldMus
Brochopeltis	mjoebergi	5M + 4F	R. Mesibov	QldMus	S74490			Baldy Mountain Road - 3.3 km from S end	Qld	-17.3289	145.4158	500m	QldMus database	1100	5	2	1998	G. Monteith + D. Cook	30 Nov 1997 - 5 Feb 1998 - open forest - pitfall - sample 1683	QldMus
Brochopeltis	mjoebergi	5M + 3F	R. Mesibov	QldMus	S74491			Baldy Mountain Road - 2.7 km from S end	Qld	-17.3322	145.4192	500m	QldMus database	1160	5	2	1998	G. Monteith + D. Cook	30 Nov 1997 - 5 Feb 1998 - open forest - pitfall - sample 1682	QldMus
Brochopeltis	mjoebergi	2M	R. Mesibov	QldMus	S74492			4 km SSE of Ravenshoe	Qld	-17.6422	145.5061	500m	QldMus database	920-930	5	2	1998	G. Monteith + D. Cook	1 Dec 1997 - 5 Feb 1998 - open forest - pitfall - sample 1691	QldMus
Brochopeltis	mjoebergi	1M	R. Mesibov	QldMus	S99774			Byers Road - SE of Herberton	Qld	-17.4542	145.4519	25m	GPS	990	25	3	2009	R. Mesibov + T. Moule		QldMus
Brochopeltis	mjoebergi	1 juv	R. Mesibov	QldMus	S99775			Millstream area - SW of Ravenshoe	Qld	-17.6278	145.4672	25m	GPS	890	24	3	2009	R. Mesibov + T. Moule		QldMus
Brochopeltis	mjoebergi	1M	K. Verhoeff	ZMB	5710	paralectotype		Queensland	Qld											J. Dunlop (ZMB) + Moritz and Fischer (1978)
Brochopeltis	mjoebergi	1M	K. Verhoeff	ZSM	ZSM-A-20033548	paralectotype	slide mounted gonopods + first legs	Atherton	Qld	-17.2667	145.4667	5km	Geoscience Australia gazetteer			1	1913	E. Mjöberg		J. Spelda (ZSM)
Brochopeltis	mjoebergi	1 specimen	K. Verhoeff	ZSM	ZSM/Myr-20033548.00	paralectotype		Atherton	Qld	-17.2667	145.4667	5km	Geoscience Australia gazetteer			1	1913	E. Mjöberg		J. Spelda (ZSM)
Brochopeltis	mjoebergi	2 specimens	K. Verhoeff	ZSM	ZSM/Myr-20052193.00	paralectotypes		Atherton	Qld	-17.2667	145.4667	5km	Geoscience Australia gazetteer			1	1913	E. Mjöberg		J. Spelda (ZSM)
